# Supplementary material for: Influence of PEGDA Molecular Weight and Concentration on the In Vitro Release of the Model Protein BSA–FITC from Photo Crosslinked Systems
Source: Pharmaceutics. 2023 Mar 23;15(4):1039. doi: 10.3390/pharmaceutics15041039 (PMC10145661; doi:10.3390/pharmaceutics15041039)
Supplement: Supplementary file 1 [file pharmaceutics-15-01039-s001.zip]

Archive with 1 entries (1 files):
- pharmaceutics-2258268-supplementary.pdf
